# Supplementary material for: Neonatal invasive candidiasis in low- and middle-income countries: Data from the NeoOBS study
Source: Med Mycol. 2023 Mar 6;61(3):myad010. doi: 10.1093/mmy/myad010 (PMC10026246; doi:10.1093/mmy/myad010)
Supplement: myad010_Supplemental_Files [file myad010_supplemental_files.zip]

Archive with 4 entries (4 files):
- mm-2022-0139-File009.docx
- mm-2022-0139-File010.docx
- mm-2022-0139-File011.docx
- mm-2022-0139-File012.docx
